# Supplementary material for: From MS/MS library implementation to molecular networks: Exploring oxylipin diversity with NEO-MSMS
Source: Sci Data. 2024 Feb 13;11:193. doi: 10.1038/s41597-024-03034-4 (PMC10864323; doi:10.1038/s41597-024-03034-4)
Supplement: Supplementary file 2 — Supplementary Tables [file 41597_2024_3034_MOESM2_ESM.xlsx]

## Sheet: Supplementary Table S1
Supplementary Table S1. List of standards injected individually using method 1 and/or 2
Standards	Commercial or Synthesized at lab	MS/MS acquisition methods
10,11-EpDPA	Commercial	Method 2
10,17-diHDHA	Commercial	Method 2
10-epi-10-F4t-NeuroP	Synthesized	Method 1 and 2
10-F4t-NeuroP	Synthesized	Method 1 and 2
10-HDHA	Commercial	Method 2
11-HDHA	Commercial	Method 2
13(RS)-13-F4t-NeuroP	Synthesized	Method 1 and 2
13,14-DiHDPA	Commercial	Method 2
13,14-EpDPA	Commercial	Method 2
13-epi-13-F1t-PhytoP	Synthesized	Method 1
13-F1t-PhytoP	Synthesized	Method 1
13-HDHA	Commercial	Method 2
14-epi-14-F4t-NeuroP	Synthesized	Method 1 and 2
14-F3t-NeuroP	Synthesized	Method 1
14-F4t-NeuroP	Synthesized	Method 1 and 2
14-HDHA	Commercial	Method 2
15-epi-15-E2t-IsoP	Synthesized	Method 1 and 2
15-epi-15-F2t-IsoP	Synthesized	Method 1 and 2
15-F2t-IsoP	Synthesized	Method 2
16,17-DiHDPA	Commercial	Method 2
16,17-EpDPA	Commercial	Method 2
16-B1t-PhytoP	Synthesized	Method 1 and 2
16-epi-16-F1t-PhytoP	Synthesized	Method 1 and 2
16-F1t-PhytoP	Synthesized	Method 1 and 2
16-HDHA	Commercial	Method 2
16-keto-16-B1-PhytoP	Synthesized	Method 2
17(R)-17-F2t-dihomo-IsoP	Synthesized	Method 1
17(R)-dihomo-PGF2 1a,1b-dihomo-PGF2α	Commercial	Method 1
17(RS)-10-epi-SC-D15-11-dihomo-IsoF	Synthesized	Method 1
17(S)-17-F2t-dihomo-IsoP	Synthesized	Method 1
17(S)-HpDHA	Commercial	Method 1
17-HDHA	Commercial	Method 2
18-epi-18-F3t-IsoP	Synthesized	Method 1
18-F3t-IsoP	Synthesized	Method 1 and 2
19,20-DiHDPA	Commercial	Method 2
19,20-EpDPA	Commercial	Method 2
2,3-dinor-15-epi-15-F2t-IsoP	Synthesized	Method 1 and 2
2,3-dinor-15-F2t-IsoP	Synthesized	Method 1 and 2
20-epi-20-F3t-NeuroP-DPAn-3	Synthesized	Method 1
20-epi-20-F4t-NeuroP	Synthesized	Method 1 and 2
20-F3t-NeuroP-DPAn-3	Synthesized	Method 1
20-F4t-NeuroP	Synthesized	Method 1 and 2
20-HDHA	Commercial	Method 2
4(RS)-4-F4t-NeuroP	Synthesized	Method 1 and 2
4(RS)-ST-Δ5-8-NeuroF	Synthesized	Method 1 and 2
4-epi-4-F3t-NeuroP	Synthesized	Method 1
4-F3t-NeuroP	Synthesized	Method 1
4-HDHA	Commercial	Method 2
4-oxo-DHA	Commercial	Method 1 and 2
5-epi-5-F2t-IsoP	Synthesized	Method 2
5-epi-5-F3t-IsoP	Synthesized	Method 1
5-F2c-IsoP	Synthesized	Method 1 and 2
5-F2t-IsoP	Synthesized	Method 1 and 2
5-F3t-IsoP	Synthesized	Method 1 and 2
6(A)-F1t-PhytoP	Synthesized	Method 1
6(B)-epi-F1t-PhytoP	Synthesized	Method 1
7(RS)-ST-Δ8-11-dihomo-IsoF	Synthesized	Method 1
7,8-DiHDPA	Commercial	Method 2
7,8-EpDPA	Commercial	Method 2
8-epi-8-F3t-IsoP	Synthesized	Method 1 and 2
8-F3t-IsoP	Synthesized	Method 1 and 2
8-HDHA	Commercial	Method 2
9-E1t-PhytoP	Synthesized	Method 1
9-epi-9-E1t-PhytoP	Synthesized	Method 1
9-epi-9-F1t-PhytoP	Synthesized	Method 1 and 2
9-F1t-PhytoP	Synthesized	Method 2
9-keto-9-L1-PhytoP	Synthesized	Method 2
9-L1-PhytoP	Synthesized	Method 1 and 2
ent-15-epi-15-A2t-IsoP 8-iso-PGA2	Commercial	Method 1
ent-15-epi-15-F2t-IsoP	Synthesized	Method 1
ent-16(RS)-13-epi-ST-Δ14-9-PhytoF	Synthesized	Method 1
ent-16(RS)-9-epi-ST-Δ14-10-PhytoF	Synthesized	Method 1
ent-2,3-dinor-5,6 dihydro-15-F2t-IsoP	Synthesized	Method 1
ent-7(RS)-7-F2t-dihomo-IsoP	Synthesized	Method 1
ent-9(RS)-12-epi-ST-delt10-13-PhytoF	Synthesized	Method 1 and 2
Maresin-1	Commercial	Method 2
Maresin-2	Commercial	Method 2
PGD2	Commercial	Method 1
PGH1	Commercial	Method 2
PGH2	Commercial	Method 2
Tetranor-4(RS)-4-F4t-NeuroP	Synthesized	Method 1 and 2
Thromboxane-B3	Commercial	Method 2

## Sheet: Supplementary Table S2
Supplementary Table S2. List of injected compound mixes.
Mixture	MS/MS acquisition method	Mixture components	Commercial or Synthesized by us
DHA Oxylipin MaxSpec® LC-MS Mixture	Method 1	10-HDHA	Commercial
		11-HDHA
		13-HDHA
		14(S)-HDHA
		16-HDHA
		17(S)-HDHA
		20-HDHA
		4-HDHA
		7-HDHA
		8-HDHA
Docosahexaenoic Acid CYP450 Oxylipins MaxSpec® LC-MS Mixture	Method 1	10,11-DiHDPA	Commercial
		10,11-EpDPA
		13,14-DiHDPA
		13,14-EpDPA
		16,17-DiHDPA
		16,17-EpDPA
		19,20-DiHDPA
		19,20-EpDPA
		7,8-DiHDPA
		7,8-EpDPA
SPM D-series MaxSpec® LC-MS Mixture	Method 3	Resolvin-D1	Commercial
		Resolvin-D2
		Resolvin-D3
		Resolvin-D5
Primary Vascular Eicosanoid MaxSpec® LC-MS Mixture	Method 3	11,12-EET	Commercial
		11-dehydro-Thromboxane-B2
		12-S-HETE
		12-S-HETrE
		12-S-HHTrE
		14,15-EET
		20-HETE
		6-keto-Prostaglandin-F1alpha
		8,9-EET
		Thromboxane-B2
EPA CYP450 Oxylipin MaxSpec® LC-MS Mixture	Method 3	11,12-DiHETE	Commercial
		11,12-EpETE
		14,15-DiHETE
		14,15-EpETE
		17,18-DiHETE
		17,18-EpETE
		5,6-DiHETE
		8,9-DiHETE
		8,9-EpETE
EPA Oxylipin MaxSpec® LC-MS Mixture	Method 3	11-HEPE	Commercial
		12-HEPE
		15-HEPE
		18-HEPE
		5-HEPE
		8-HEPE
		9-HEPE
		Prostaglandin-E3
		Prostaglandin-F3alpha
Primary Prostaglandin Metabolite MaxSpec® LC-MS Mixture	Method 3	11-beta-Prostaglandin-F2alpha	Commercial
		13,14-dihydro-15-keto-Prostaglandin-D2
		13,14-dihydro-15-keto-Prostaglandin-E2
		13,14-dihydro-15-keto-Prostaglandin-F2alpha
		15-deoxy-delta12-14-Prostaglandin-J2
		15-keto-Prostaglandin-E2
		15-keto-Prostaglandin-F2alpha
		Prostaglandin-J2
“Prostamix” lab mixture	Method 3	10,11-DiHDPA	Commercial
		13-epi-13-F1t-PhytoP	Synthesized
		14-F3t-NeuroP	Synthesized
		15-E2t-IsoP	Synthesized
		17-dihomo-PGF2	Commercial
		17(RS)-10-epi-SC-Δ15 -11-dihomo-IsoF	Synthesized
		17(RS)-17-F2t-dihomo-IsoP	Synthesized
		18-epi-18-F3t-IsoP	Synthesized
		4-F3t-NeuroP	Synthesized
		6-A-F1t-PhytoP	Synthesized
		7-HDHA	Commercial
		8-15R-Iso-Prostaglandin-F2alpha	Commercial
		8-Iso-Prostaglandin-A1	Commercial
		8-Iso-Prostaglandin-E1	Commercial
		8-Iso-Prostaglandin-F3alpha	Commercial
		9-E1t-PhytoP	Synthesized
		9-epi-9-E1t-PhytoP	Synthesized
		Ent-15-epi-15-A2t-IsoP	Synthesized
		ent-15-epi-15-F2t-IsoP	Synthesized
		ent-16(RS)-13-epi-ST-Δ14-9-PhytoF	Synthesized
		ent-16(RS)-9-epi-ST-Δ14-10-PhytoF	Synthesized
		ent-2,3-dinor-5,6-dihydro-15-F2t-IsoP	Synthesized
		ent-7(RS)-7-F2t-dihomo-IsoP	Synthesized
		PGD2	Commercial

## Sheet: Supplementary Table S3
Supplementary Table S3. The list of inclusion masses used by PUFA oxidized.
PUFA	Molecular formula	[M-H]- Exact mass (Da)	H diff	O diff
DHA	C22H32O2	327.232954
	C22H32O3	343.227869	0	1
	C22H30O3	341.212219	-2	1
	C22H32O4	359.222784	0	2
	C22H30O4	357.207134	-2	2
	C22H28O4	355.191484	-4	2
	C22H32O5	375.217699	0	3
	C22H34O4	361.238434	2	2
	C22H30O5	373.202049	-2	3
	C22H32O6	391.212614	0	4
	C22H34O5	377.233349	2	3
	C22H30O6	389.196964	-2	4
	C22H28O6	387.181314	-4	4
	C22H32O7	407.207529	0	5
	C22H34O6	393.228264	2	4
	C22H36O5	379.248999	4	3
	C22H32O8	423.202444	0	6
	C22H36O8	427.233744	4	6
	C22H28O3	339.196569	-4	1
	C22H34O7	409.223179	2	5
	C22H34O8	425.218094	2	6
	C22H36O7	411.238829	4	5
AA	C20H32O2	303.232954
	C20H32O3	319.227869	0	1
	C20H30O3	317.212219	-2	1
	C20H32O4	335.222784	0	2
	C20H30O4	333.207134	-2	2
	C20H28O4	331.191484	-4	2
	C20H32O5	351.217699	0	3
	C20H34O4	337.238434	2	2
	C20H30O5	349.202049	-2	3
	C20H32O6	367.212614	0	4
	C20H34O5	353.233349	2	3
	C20H30O6	365.196964	-2	4
	C20H28O6	363.181314	-4	4
	C20H32O7	383.207529	0	5
	C20H34O6	369.228264	2	4
	C20H36O5	355.248999	4	3
	C20H32O8	399.202444	0	6
	C20H36O8	403.233744	4	6
	C20H28O3	315.196569	-4	1
	C20H34O7	385.223179	2	5
	C20H34O8	401.218094	2	6
	C20H36O7	387.238829	4	5
ALA	C18H30O2	277.217304
	C18H30O3	293.212219	0	1
	C18H28O3	291.196569	-2	1
	C18H30O4	309.207134	0	2
	C18H28O4	307.191484	-2	2
	C18H26O4	305.175834	-4	2
	C18H30O5	325.202049	0	3
	C18H32O4	311.222784	2	2
	C18H28O5	323.186399	-2	3
	C18H30O6	341.196964	0	4
	C18H32O5	327.217699	2	3
	C18H28O6	339.181314	-2	4
	C18H26O6	337.165664	-4	4
	C18H32O6	343.212614	2	4
	C18H34O5	329.233349	4	3
	C18H26O3	289.180919	-4	1
EPA	C20H30O2	301.217304
	C20H30O3	317.212219	0	1
	C20H28O3	315.196569	-2	1
	C20H30O4	333.207134	0	2
	C20H28O4	331.191484	-2	2
	C20H26O4	329.175834	-4	2
	C20H30O5	349.202049	0	3
	C20H32O4	335.222784	2	2
	C20H28O5	347.186399	-2	3
	C20H30O6	365.196964	0	4
	C20H32O5	351.217699	2	3
	C20H28O6	363.181314	-2	4
	C20H26O6	361.165664	-4	4
	C20H30O7	381.191879	0	5
	C20H32O6	367.212614	2	4
	C20H34O5	353.233349	4	3
	C20H30O8	397.186794	0	6
	C20H34O8	401.218094	4	6
	C20H26O3	313.180919	-4	1
	C20H32O7	383.207529	2	5
	C20H32O8	399.202444	2	6
	C20H34O7	385.223179	4	5

## Sheet: Supplementary Table S4
Supplementary Table S4. Matches between the profiled compounds from 4 serum samples and the NEO-MSMS library.
Compound_Name	Cosine Score
11-HDHA	0.991781
8-HEPE	0.98805
16-HDHA	0.985214
18-HEPE	0.985096
4-HDHA	0.984895
13-HDHA	0.983627
9-HEPE	0.982542
5-HETE	0.981238
4-HDHA	0.981165
5-HETE	0.977924
8-HEPE	0.975815
8-HDHA	0.975232
7-HDHA	0.974877
12-S-HETrE	0.972117
5-HETE	0.971927
8-HDHA	0.970426
12-S-HETrE	0.969037
5-HEPE	0.968504
20-HDHA	0.963157
11-HEPE	0.961646
16-HDHA	0.95697
13-HDHA	0.952856
5-oxoETE	0.94914
20-oxo,13-HDHA	0.947822
5-F2t-IsoP	0.946555
20-HDHA	0.938145
17-HDHA	0.936193
10,17-diHDHA	0.935835
5,15-DiHETE	0.935505
14-oxo,11-HEPE	0.931859
5,12-DiHETE	0.926976
5-HEPE	0.925078
14,15-EET	0.924521
12-S-HETrE	0.923319
15-PGF1	0.921316
14-HDHA	0.91694
5-epi-5-F2t-IsoP	0.916288
15-HEPE	0.91207
18-HEPE	0.910407
7,8-EpDPA	0.900435
14,15-EET	0.89764
4-oxo,11-HDHA	0.890787
9-HEPE	0.881009
5-HEPE	0.877678
5-epi-5-F2t-IsoP	0.874966
5-HETE	0.872052
16,17-EpDPA	0.870978
5-HETE	0.864937
20-oxo-DHA	0.864465
15-epi-15-PGF2	0.858873
5-oxoETE	0.857195
14_15_dehydro_LTB4__2_72	0.856902
6-A-F1t-PhytoP	0.853971
15-epi-15-PGF2	0.849669
10-HDHA	0.848776
5-HEPE	0.841463
5_HETrE__5_99	0.840195
12-S-HETE	0.840122
15_HETrE	0.835354
15-epi-15-PGF2	0.833752
5-oxoETE	0.833618
16-B1t-PhytoP	0.828626
9-L1-PhytoP	0.826925
13_oxoODE	0.825955
13_oxoODE	0.821093
5,12-DiHETE	0.817087
5_HETrE__5_99	0.816776
14-oxo,11-HEPE	0.81511
5-oxoETE	0.813708
5-oxoETE	0.811306
14-HDHA	0.806863
13,20-DiHDHA	0.80579
Resolvin-D3	0.801302
7,16-DiHDHA	0.798622
8,15-DiHETE	0.79789
13_oxoODE	0.792482
13,20-DiHDHA	0.791992
PGB2	0.789259
15-epi-15-F2t-IsoP	0.784876
15-PGF1	0.783079
5,15-DiHETE	0.781382
5,15-DiHETE	0.778788
5_HETrE__5_99	0.777611
LXB4	0.77317
4-oxo-DHA	0.771208
Resolvin_E1__1_56	0.769736
Resolvin_E1__1_56	0.768919
Resolvin_E1__1_56	0.760426
Maresin-1	0.752851
8,15-DiHETE	0.743731
15-epi-15-F2t-IsoP	0.742074
5,11-DiHETE	0.741549
15-PGF1	0.740992
15-PGF1	0.740088
15_oxoETE	0.738257
5,11-DiHETE	0.736341
4-HDHA	0.73609
Resolvin_E1__1_56	0.733057
5,11-DiHETE	0.7326
15-PGG2	0.732567
5,11-DiHETE	0.731826
15_oxoETE	0.731555
5-epi-5-F2t-IsoP	0.727183
19,20-EpDPA	0.724438
LXB4	0.72436
ent-15-epi-15-F2t-IsoP	0.720073
13,20-DiHDHA	0.718155
10,17-diHDHA	0.717285
LXB4	0.717074
8-F2t-IsoP	0.712443
Maresin-1	0.7097
15_oxoETE	0.706419
15-epi-15-PGF2	0.701133
15_LXA4	0.699481
15_oxoETE	0.698159
18-oxoEPE	0.696794
Resolvin_E1__1_56	0.695841
5,11-DiHETE	0.693308
Resolvin-D3	0.693285
8-F2t-IsoP	0.691211
7,16-DiHDHA	0.690685
11,12-DiHETE	0.687549
6(B)-epi-F1t-PhytoP	0.687508
ent-16(RS)-13-epi-ST-D14-9-PhytoF	0.687015
5-F3t-IsoP	0.686881
15-PGG2	0.685802
LXB4	0.685476
Resolvin-D3	0.684644
5,11-DiHETE	0.676943
5,11-DiHETE	0.675049
5_6_DiHETrE__4_31	0.673723
8,15-DiHETE	0.67348
10,13-DiHDHA	0.672341
11-F3t-IsoP	0.671489
Resolvin_E1__1_56	0.670641
8-Iso-Prostaglandin-A1	0.670515
15-PGG2	0.670033
15_LXA4	0.669645
8,15-DiHETE	0.668857
15_LXA4	0.65921
5-F2c-IsoP	0.658741
5-epi-5-F2t-IsoP	0.658375
8,15-DiHETE	0.656435
13_HOTrE	0.656118
LXB4	0.654315
5-F2t-IsoP	0.650291
5,12-DiHETE	0.647348
10,13-DiHDHA	0.647294
LXB4	0.646251
5-F2t-IsoP	0.645722
11,12-EET	0.645396
5-epi-5-F2t-IsoP	0.644718
15-Levuglandin-E2	0.644235
9-epi-9-F1t-PhytoP	0.641258
9-epi-9-F1t-PhytoP	0.641257
20-oxo-DHA	0.637067
Resolvin-D3	0.637023
5-oxo,12-HEPE	0.63677
10,17-diHDHA	0.636682
5-F2t-IsoP	0.636153
14_15_dehydro_LTB4__2_72	0.63306
15-Levuglandin-E2	0.632525
5-F3t-IsoP	0.632523
5-F3t-IsoP	0.63238
10,11-DiHDPA	0.631838
Maresin-2	0.62978
10,13-DiHDHA	0.625801
13-epi-13-F1t-PhytoP	0.625251
7,16-DiHDHA	0.622838
5-F2c-IsoP	0.621954
15-PGG2	0.621539
Resolvin-D3	0.620048
5-epi-5-F2t-IsoP	0.619468
5-F3t-IsoP	0.619214
5-F2c-IsoP	0.618009
LXB4	0.618006
7-HpDHA	0.616345
ent-16(RS)-13-epi-ST-D14-9-PhytoF	0.613899
ent-16(RS)-13-epi-ST-D14-9-PhytoF	0.613899
5,15-DiHETE	0.613309
8_HETrE	0.611076
5-F3t-IsoP	0.609793
19,20-EpDPA	0.608483
5-F3t-IsoP	0.608386
8,15-DiHETE	0.605491
Ent-15-epi-15-A2t-IsoP	0.604382
7,16-DiHDHA	0.604167
15-deoxy-delta12-14-Prostaglandin-J2	0.601545
9_oxoODE	0.600981
6(A)-F1t-PhytoP	0.600959

## Sheet: Supplementary Table S5
Supplementary Table S5. Matches between the profiled compounds from algae samples and the NEO-MSMS library.
Compound_Name	Cosine Score
6-A-F1t-PhytoP	0.99927
2,3-dinor-15-F2t-IsoP	0.986571
15-F2t-IsoP	0.985786
13-epi-13-F1t-PhytoP	0.981523
9-E1t-PhytoP	0.980108
2,3-dinor-15-epi-15-F2t-IsoP	0.978977
8-epi-8-F3t-IsoP	0.977719
9-L1-PhytoP	0.977101
11-HDHA	0.976875
13-HDHA	0.975022
13-epi-13-F1t-PhytoP	0.973286
8-epi-8-F3t-IsoP	0.97233
7-HDHA	0.971916
16-B1t-PhytoP	0.970329
4(RS)-4-F4t-NeuroP	0.969052
20-oxo-DHA	0.968496
10-F4t-NeuroP	0.966839
4-HDHA	0.966294
9-epi-9-F1t-PhytoP	0.965622
4(RS)-4-F4t-NeuroP	0.962224
14-epi-14-F4t-NeuroP	0.960348
4-F3t-NeuroP	0.958758
18-epi-18-F3t-IsoP	0.957871
13-oxoOTrE	0.957603
5-HETE	0.956556
10-epi-10-F4t-NeuroP	0.955303
8-HDHA	0.95504
17-oxo-DHA	0.953783
9-epi-9-F1t-PhytoP	0.952822
16-HDHA	0.950463
15-epi-15-F2t-IsoP	0.950137
Ent-15-epi-15-A2t-IsoP	0.947798
4(RS)-4-F4t-NeuroP	0.944527
20-HDHA	0.939227
14-epi-14-F4t-NeuroP	0.937918
8-epi-8-F3t-IsoP	0.935471
16-F1t-PhytoP	0.93469
19,20-DiHDPA	0.931273
Tetranor-4(RS)-4-F4t-NeuroP	0.930659
4-oxo-DHA	0.929992
Ent-15-epi-15-A2t-IsoP	0.928701
14,15-EET	0.927649
18-F3t-IsoP	0.923097
16-epi-16-F1t-PhytoP	0.921821
20-HDHA	0.920003
19,20-DiHDPA	0.906693
16,17-EpDPA	0.904352
16-oxo-DHA	0.900241
ent-15-epi-15-F2t-IsoP	0.899214
ent-16(RS)-13-epi-ST-D14-9-PhytoF	0.896734
7-oxo-DHA	0.896193
14-oxo-DHA	0.88907
20-epi-20-F4t-NeuroP	0.88417
10-oxo-DHA	0.878879
ent-16(RS)-9-epi-ST-D14-10-PhytoF	0.878372
5-oxoETE	0.870957
16,17-DiHDPA	0.868409
18-epi-18-F3t-IsoP	0.86724
ent-9(RS)-12-epi-ST-delt10-13-PhytoF	0.866434
ent-15-epi-15-F2t-IsoP	0.862807
Ent-15-epi-15-A2t-IsoP	0.861237
20-HpDHA	0.860466
10-HDHA	0.851055
15_oxoETE	0.847694
20-F4t-NeuroP	0.840566
5-F2t-IsoP	0.837785
9-epi-9-E1t-PhytoP	0.837719
18-HEPE	0.835476
20-oxo-DHA	0.833155
13-oxo-DHA	0.832946
17(S)-HpDHA	0.827966
14-F4t-NeuroP	0.827837
5-oxoETE	0.826327
13,14-DiHDPA	0.822875
14-HpDHA	0.822086
14-F3t-NeuroP	0.816064
4-oxo-DHA	0.81385
11-HEPE	0.81162
9-E1t-PhytoP	0.809385
5-oxoETE	0.805854
14-F4t-NeuroP	0.805836
11-HpDHA	0.801364
4(RS)-4-F4t-NeuroP	0.786327
4-oxo-DHA	0.783971
11-oxo-DHA	0.780302
7-HDHA	0.768778
5-oxoETE	0.766733
7,8-EpDPA	0.761546
15-deoxy-delta12-14-Prostaglandin-J2	0.75923
9-epi-9-F1t-PhytoP	0.739739
15_oxoETE	0.737864
4(RS)-4-F4t-NeuroP	0.73786
20-F4t-NeuroP	0.736509
ent-16(RS)-13-epi-ST-D14-9-PhytoF	0.735897
5-oxoEPE	0.732157
Ent-15-epi-15-A2t-IsoP	0.729849
15-deoxy-delta12-14-Prostaglandin-J2	0.725881
15-deoxy-delta12-14-Prostaglandin-J2	0.718007
5-oxoEPE	0.716246
15_oxoETE	0.71335
15-epi-15-E2t-IsoP	0.712409
7-oxo-DHA	0.698637
15-deoxy-delta12-14-Prostaglandin-J2	0.696814
10-HpDHA	0.695674
9-L1-PhytoP	0.695232
11-oxo-DHA	0.689317
ent-16(RS)-9-epi-ST-D14-10-PhytoF	0.68908
Ent-15-epi-15-A2t-IsoP	0.684682
Ent-15-epi-15-A2t-IsoP	0.677159
15-deoxy-delta12-14-Prostaglandin-J2	0.676664
18-epi-18-F3t-IsoP	0.670839
8-HpDHA	0.669825
15-deoxy-delta12-14-Prostaglandin-J2	0.666033
Ent-15-epi-15-A2t-IsoP	0.665061
13,14-DiHDPA	0.662634
7,8-EpDPA	0.662001
8-HEPE	0.660131
Ent-15-epi-15-A2t-IsoP	0.652717
9-L1-PhytoP	0.647457
ent-16(RS)-9-epi-ST-D14-10-PhytoF	0.646579
10,11-DiHDPA	0.639534
ent-16(RS)-13-epi-ST-D14-9-PhytoF	0.638093
19,20-DiHDPA	0.628119
18-oxoEPE	0.626157
ent-16(RS)-9-epi-ST-D14-10-PhytoF	0.625953
Ent-15-epi-15-A2t-IsoP	0.621731
14-F3t-NeuroP	0.620463
4(RS)-ST-D5-8-NeuroF	0.620186
13_HpOTrE_gamma__4_23	0.619479
7,8-EpDPA	0.619435
4(RS)-4-F4t-NeuroP	0.617143
Ent-15-epi-15-A2t-IsoP	0.615654
Ent-15-epi-15-A2t-IsoP	0.60899
Ent-15-epi-15-A2t-IsoP	0.607298
Ent-15-epi-15-A2t-IsoP	0.606106
Ent-15-epi-15-A2t-IsoP	0.604719
ent-16(RS)-13-epi-ST-D14-9-PhytoF	0.600004
